# Supplementary material for: PCK1 negatively regulates cell cycle progression and hepatoma cell proliferation via the AMPK/p27Kip1 axis
Source: J Exp Clin Cancer Res. 2019 Feb 4;38:50. doi: 10.1186/s13046-019-1029-y (PMC6360696; doi:10.1186/s13046-019-1029-y)
Supplement: Supplementary file 1 — Primer sequences of target genes. (XLSX 13 kb) [file 13046_2019_1029_MOESM1_ESM.xlsx]

## Sheet: Sheet1
Supplementary Table S1 (Primer sequences)
Sub-clone primers	Sense Primer(5'-3')
PCK1
Sense Primer(5'-3')	CGCGGATCCACCATGGGCCCTCCTCAGCTGCAAAACGGCC
Antisense Primer(5'-3')	CCCAAGCTTCTACATCTGGCTTATTCTTTGCTTCAAG
Real-time PCR primers
CDKN1B
Sense Primer(5'-3')	GCCTGGAGCGGATGGA
Antisense Primer(5'-3')	CCTCTAGGGGTTTGTGATTCTG
RB1
Sense Primer(5'-3')	TGCTAAAGCTGTGGGACAGG
Antisense Primer(5'-3')	GCGCACGCCAATAAAGACAT
CDK4
Sense Primer(5'-3')	GAAACTCTGAAGCCGACCAG
Antisense Primer(5'-3')	AGGCAGAGATTCGCTTGTGT
CDK9
Sense Primer(5'-3')	GAAGCGGAAGGTGAAGGACA
Antisense Primer(5'-3')	CGCGGTGGTGCCAAGTA
MCM2
Sense Primer(5'-3')	GCCCGCTACCTTTCATTCC
Antisense Primer(5'-3')	TGATCTGACGAGCCTTATCCA
PCNA
Sense Primer(5'-3')	CTCCAGCGGTGTAAACCTGC
Antisense Primer(5'-3')	CGTTATCTTCGGCCCTTAGTGT
E2F2
Sense Primer(5'-3')	TGCTCACCAAGAAGTTCATTTACC
Antisense Primer(5'-3')	AACATTCCCCTGCCTACCC
CCNE1
Sense Primer(5'-3')	TTTCAGGGTATCAGTGGTGCG
Antisense Primer(5'-3')	TGCTCGGGCTTTGTCCAG
β-actin
Sense Primer(5'-3')	AGGCCAACCGCGAGAAGATGACC
Antisense Primer(5'-3')	GAAGTCCAGGGCGACGTAGCAC
shRNA primers
AMPK-1#
Sense Primer(5'-3')	TGCAGAAGTATGTAGAGCAATTCAAGAGATTGCTCTACATACTTCTGCTTTTTTC
Antisense Primer(5'-3')	TCGAGAAAAAAGCAGAAGTATGTAGAGCAATCTCTTGAATTGCTCTACATACTTCTGCA
AMPK-2#
Sense Primer(5'-3')	TGCTTGATGCACACATGAATTTCAAGAGAATTCATGTGTGCATCAAGCTTTTTTC
Antisense Primer(5'-3')	TCGAGAAAAAAGCTTGATGCACACATGAATTCTCTTGAAATTCATGTGTGCATCAAGCA
sgRNA primers
PCK1-sg
Sense Primer(5'-3')	CACCGGCTGAAGAAGTATGACAAC
Antisense Primer(5'-3')	AAACGTTGTCATACTTCTTCAGCC
TA cloning primers
PCK1-seq
Sense Primer(5'-3')	AACCTGTGGATCTCCCTTC
Antisense Primer(5'-3')	CAAATCAATGTTCCGCTCA

## Sheet: Sheet2
qPCR1148	02-27-18	GCCTGGAGCGGATGGA	human p27 (CDKN1B) Fwd 2	NM_004064.4
qPCR1149	02-27-18	CCTCTAGGGGTTTGTGATTCTG	human p27 (CDKN1B) Rev 2
qPCR804	11-02-15	TGCTAAAGCTGTGGGACAGG	Human Rb1 qPCR Fwd		180
qPCR805	11-02-15	GCGCACGCCAATAAAGACAT	Human Rb1 qPCR Rev
qPCR282	05-06-11	GAAACTCTGAAGCCGACCAG	human cdk4 Fwd		213
qPCR283	05-06-11	AGGCAGAGATTCGCTTGTGT	human cdk4 Rev
qPCR1134	02-23-18	GAAGCGGAAGGTGAAGGACA	Human CDK9 qPCR Fwd 1	NM_001261.3
qPCR1135	02-23-18	CGCGGTGGTGCCAAGTA	Human CDK9 qPCR Rev 1
qPCR1138	02-23-18	GCCCGCTACCTTTCATTCC	Human MCM2 qPCR Fwd 1	NM_004526.3
qPCR1139	02-23-18	TGATCTGACGAGCCTTATCCA	Human MCM2 qPCR Rev 1
qPCR1140	02-23-18	CTCCAGCGGTGTAAACCTGC	Human PCNA qPCR Fwd 1	NM_002592.2
qPCR1141	02-23-18	CGTTATCTTCGGCCCTTAGTGT	Human PCNA qPCR Rev 1
qPCR1142	02-23-18	GAAATGTAGCCCAGCACAGC	Human CDC25C qPCR Fwd 1	NM_001790.4
qPCR1143	02-23-18	TCTTCTGCCTGGTCTTCTCCTA	Human CDC25C qPCR Rev 1
NT1164	01-17-18	TGCAGAAGTATGTAGAGCAATTCAAGAGATTGCTCTACATACTTCTGCTTTTTTC	pll3.7-human AMPKa1 shRNA F2, ORF 1315nt
NT1165	01-17-18	TCGAGAAAAAAGCAGAAGTATGTAGAGCAATCTCTTGAATTGCTCTACATACTTCTGCA	pll3.7-human AMPKa1 shRNA R2
NT1166	01-17-18	TGCTTGATGCACACATGAATTTCAAGAGAATTCATGTGTGCATCAAGCTTTTTTC	pll3.7-human AMPKa1 shRNA F3, ORF 522nt
NT1167	01-17-18	TCGAGAAAAAAGCTTGATGCACACATGAATTCTCTTGAAATTCATGTGTGCATCAAGCA	pll3.7-human AMPKa1 shRNA R3
